# Supplementary material for: eDNA-based monitoring of Batrachochytrium dendrobatidis and Batrachochytrium salamandrivorans with ddPCR in Luxembourg ponds: taking signals below the Limit of Detection (LOD) into account
Source: BMC Ecol Evol. 2024 Jan 5;24:4. doi: 10.1186/s12862-023-02189-9 (PMC10768104; doi:10.1186/s12862-023-02189-9)
Supplement: Supplementary file 1 — Additional file 1. [file 12862_2023_2189_MOESM1_ESM.xlsx]

## Sheet: Feuil1
Table S1 Specific Low threshold correction factors and Upper threshold correction factors in each site for the Bd and Bsal assays
	corr. Low thresh Bsal	corr. Upp thresh Bsal	corr. Low thresh Bd	corr. Upp thresh Bd
H-BEC85	8512.7	3385.6	2059.39	1968.86
H-Bert47	8124	4055.38	2075.52	2104.95
H-Bert49	8640.36	3794.89	2225.12	2216.56
H-Bert50	8765.22	3934.23	2120.01	2096.79
H-BETB03	8625.99	3462.62	2313.41	2202.33
H-BETM03	8749.33	3811.05	2399.57	2181.93
H-BI147	8863.51	3782.97	2302.41	2268.08
H-KE77	8513.86	3311.19	2148.3	2404.75
T-BE24	8510.58	3390.03	2119.6	2293.69
T-Bert39	8535.1	2827.58	2177.5	2346.37
T-BI09	8545.79	3344.78	2279.08	2260.83
T-BK93	8661.29	2988	1907.83	2318.4
T-FE49	9016.52	3802.64	2136.22	2374.39
T-KA41	8822.37	3431.12	2187.66	2315.92
T-KABO2	8402.22	3681.35	1984.61	2344.3
T-KAE45	8451.38	3292.18	2203.7	2038.81
TR-BK15	8520.99	3684.22	1838.72	2750.41
T-RED09	8537.13	3234.43	2308.85	2229.61
T-RU27	8715.55	3413.06	1912.43	2566.09
T-US03	8157.52	2901.37	2147.64	2150.97
T-US042	8462.96	3229.2	1493.84	2564.01
T-US04	8588.16	2989.3	2138.05	2075.89
T-X01	8737.83	3468.64	2027.23	2232.18
T-X02	8909.33	3577.34	2227.49	2081.93
