# Supplementary material for: eDNA-based monitoring of Batrachochytrium dendrobatidis and Batrachochytrium salamandrivorans with ddPCR in Luxembourg ponds: taking signals below the Limit of Detection (LOD) into account
Source: BMC Ecol Evol. 2024 Jan 5;24:4. doi: 10.1186/s12862-023-02189-9 (PMC10768104; doi:10.1186/s12862-023-02189-9)
Supplement: Supplementary file 2 — Additional file 2. [file 12862_2023_2189_MOESM2_ESM.xlsx]

## Sheet: eDNA
Table S2 Volumes filtered per replicate and concentrations measured for eDNA for field and technical replicates. Concentrations measured per specimen replicate for the swabbing experiment.
Field Replicates	Volume (ml)	Concentration Bd (cp/µl)																Concentration Bsal (cp/µl)
T-X01-1	250	0																0
T-X01-2	250	0																0
T-X01-3	275	0																0
T-X01-4	275	0																0
T-X01-5	275	0																0
T-X01-6	250	0																0
T-X01-7	285	0																0
T-X01-8	275	0																0
T-X01-9	275	0																0
T-X01-10	250	0																0
T-X02-1	500	0																0
T-X02-2	425	0																0
T-X02-3	500	0																0
T-X02-4	400	0																0
T-X02-5	400	0																0
T-X02-6	500	0																0
T-X02-7	500	0																0
T-X02-8	425	0																0
T-X02-9	420	0																0
T-X02-10	425	0																0
T-KAB02-1	250	0	1.44211	1.53218														0
T-KAB02-2	250	0	1.40952	1.35407														0
T-KAB02-3	350	1.34171	0	0	1.54692	0	1.51869	0	0	0	0	1.57001	0	0	1.62654	0	0	0
T-KAB02-4	250	0	0	0														0
T-KAB02-5	310	0	0	0														0
T-KAB02-6	250	0	0	0														0
T-KAB02-7	275	0	1.58666	1.62369														0
T-KAB02-8	250	0	0	0														0
T-KAB02-9	250	0	1.47205	0														0
T-KAB02-10	250	0	0	0														0
T-BE24-1	500	0																0
T-BE24-2	400	0																0
T-BE24-3	420	0																0
T-BE24-4	325	0																0
T-BE24-5	500	0																0
T-BE24-6	500	0																0
T-BE24-7	425	0																0
T-BE24-8	500	0																0
T-BE24-9	500	0																0
T-BE24-10	450	0																0
T-BI09-1	500	18.0718																0
T-BI09-2	500	113.733																0
T-BI09-3	500	10.1902																0
T-BI09-4	500	21.6462																0
T-BI09-5	500	32.821																0
T-BI09-6	450	8.20837																0
T-BI09-7	500	13.9615																0
T-BI09-8	500	17.1539																0
T-BI09-9	500	7.1315																0
T-BI09-10	450	13.9897																0
T-BK93-1	200	0																0
T-BK93-2	200	0																0
T-BK93-3	250	0																0
T-BK93-4	200	0																0
T-BK93-5	200	0																0
T-BK93-6	200	0																0
T-BK93-7	200	0																0
T-BK93-8	200	0																0
T-BK93-9	175	0																0
T-BK93-10	200	0																0
T-FE49-1	125	0	0	0														0
T-FE49-2	125	0	0	0														0
T-FE49-3	100	0	1.41561	0														0
T-FE49-4	125	0	0	0														0
T-FE49-5	125	0	0	0														0
T-FE49-6	175	0	0	0														0
T-FE49-7	100	0	1.30881	0														0
T-FE49-8	100	1.45435	0	0	0	0	0	1.316	0	0	2.51811	1.23517	0	1.26511	0	1.1741	0	0
T-FE49-9	100	0	0	0														0
T-FE49-10	110	0	0	0														0
T-RED09-1	110	0																0	1.53336	0
T-RED09-2	110	0																1.24181	0	0	0	0	0	0	0	0	0	0	0	0	0	0	0
T-RED09-3	100	0																0	0	0
T-RED09-4	125	0																0	0	0
T-RED09-5	100	0																0	0	0
T-RED09-6	150	0																0	0	0
T-RED09-7	100	0																0	0	0
T-RED09-8	100	0																0	0	0
T-RED09-9	125	0																0	0	0
T-RED09-10	110	0																0	0	7.04531
T-KA41-1	250	0																0	0	0
T-KA41-2	250	0																0	1.51594	0
T-KA41-3	300	2.92373																0	0	0
T-KA41-4	350	0																0	0	1.5079
T-KA41-5	300	0																0	0	0
T-KA41-6	350	0																0	0	0
T-KA41-7	450	0																1.29935	0	0	0	0	0	0	0	0	0	0	0	0	0	0	0
T-KA41-8	250	0																0	0	0
T-KA41-9	350	0																0	0	0
T-KA41-10	275	1.4426																0	0	0
T-KAE45-1	500	0																0
T-KAE45-2	400	0																0
T-KAE45-3	400	0																2.84281
T-KAE45-4	450	0																0
T-KAE45-5	350	0																0
T-KAE45-6	500	0																0
T-KAE45-7	500	0																0
T-KAE45-8	450	0																0
T-KAE45-9	500	0																0
T-KAE45-10	500	0																0
H-Bert39-1	500	4.12961																0
H-Bert39-2	500	4.25405																0
H-Bert39-3	500	1.34562																0
H-Bert39-4	500	1.65674																0
H-Bert39-5	500	1.28598																0
H-Bert39-6	500	1.82071																0
H-Bert39-7	500	0																0
H-Bert39-8	500	2.65814																0
H-Bert39-9	500	0																0
H-Bert39-10	500	2.65596																0
H-Bert47-1	400	0																0	0	0
H-Bert47-2	400	0																0	0	0
H-Bert47-3	300	0																0	0	0
H-Bert47-4	400	0																0	0	0
H-Bert47-5	350	0																0	0	0
H-Bert47-6	400	0																0	0	0
H-Bert47-7	300	0																0	0	0
H-Bert47-8	400	0																1.38382	0	0	0	0	0	0	0	0	0	0	0	0	0	0	0
H-Bert47-9	350	0																0	0	0
H-Bert47-10	375	0																0	0	0
H-Bert50-1	375	0	0	0														0
H-Bert50-2	375	0	0	0														0
H-Bert50-3	300	0	0	0														0
H-Bert50-4	250	1.57949	1.24467	0	0	0	0	0	0	0	0	0	0	0	0	0	0	0
H-Bert50-5	250	0	0	0														0
H-Bert50-6	400	0	0	0														0
H-Bert50-7	250	0	0	0														0
H-Bert50-8	325	0	0	0														0
H-Bert50-9	375	0	0	0														0
H-Bert50-10	300	0	0	1.23006														0
H-Bert49-1	350	1.35883	0	0	0	0	1.57297	0	0	0	0	0	0	0	0	0	0	0
H-Bert49-2	250	0	0	0														0
H-Bert49-3	325	0	0	0														0
H-Bert49-4	250	0	1.6246	0														0
H-Bert49-5	325	0	0	0														0
H-Bert49-6	250	0	0	0														0
H-Bert49-7	300	0	1.74227	0														0
H-Bert49-8	250	0	0	0														0
H-Bert49-9	300	0	0	0														0
H-Bert49-10	250	0	0	0														0
H-BEC85-1	250	0																0
H-BEC85-2	200	0																0
H-BEC85-3	250	0																0
H-BEC85-4	250	0																0
H-BEC85-5	200	0																0
H-BEC85-6	225	0																0
H-BEC85-7	275	0																0
H-BEC85-8	250	0																0
H-BEC85-9	200	0																0
H-BEC85-10	250	0																0
H-KE77-1	250	0																0
H-KE77-2	250	0																0
H-KE77-3	250	0																0
H-KE77-4	200	0																0
H-KE77-5	200	0																0
H-KE77-6	175	0																0
H-KE77-7	200	0																0
H-KE77-8	250	0																0
H-KE77-9	200	0																0
H-KE77-10	250	0																0
H-BETM03-1	225	0	0	0														0
H-BETM03-2	300	0	0	0														0
H-BETM03-3	200	0	0	0														0
H-BETM03-4	225	0	0	0														0
H-BETM03-5	200	1.37588	1.36514	1.40845	1.38597	1.29519	4.25685	4.24312	1.52245	0	0	1.37311	0	4.19227	1.51054	5.64501	2.88576	0
H-BETM03-6	300	1.4031	2.92539	0	0	0	0	1.39772	0	0	2.93201	1.41639	1.47113	2.89706	0	0	1.48873	0
H-BETM03-7	150	0	0	0														0
H-BETM03-8	200	0	0	0														0
H-BETM03-9	250	0	0	0														0
H-BETM03-10	150	1.36083	1.40181	1.36334	0	0	0	0	2.96408	0	0	2.77946	0	0	2.86135	1.31975	0	0
H-BETB03-1	250	2.76182																0
H-BETB03-2	250	0																1.31399
H-BETB03-3	250	0																0
H-BETB03-4	250	0																0
H-BETB03-5	250	0																0
H-BETB03-6	250	0																0
H-BETB03-7	250	0																0
H-BETB03-8	200	0																0
H-BETB03-9	250	0																0
H-BETB03-10	300	0																0
H-BI147-1	110	0	0	0														0
H-BI147-2	125	0	0	0														0
H-BI147-3	110	0	0	0														0
H-BI147-4	125	0	0	0														0
H-BI147-5	110	0	0	0														0
H-BI147-6	125	0	0	0														0
H-BI147-7	125	1.34436	1.82059	0	0	0	0	0	0	0	0	0	1.4926	0	0	0	0	0
H-BI147-8	125	0	0	0														0
H-BI147-9	110	0	0	1.39186														0
H-BI147-10	125	0	0	0														0
T-RU27-1	325	0	0	0														0	0	1.31787
T-RU27-2	350	0	0	0														0	0	0
T-RU27-3	325	0	0	0														0	0	0
T-RU27-4	300	0	0	0														0	0	0
T-RU27-5	300	0	0	0														0	0	1.45935
T-RU27-6	300	0	0	0														0	0	0
T-RU27-7	325	0	0	0														0	0	0
T-RU27-8	325	1.33486	0	0	0	0	0	1.18942	0	0	0	0	0	0	0	0	1.36716	1.24133	0	0	0	0	0	0	0	0	0	0	0	0	0	0	0
T-RU27-9	325	0	57.2753	1.41029														0	0	0
T-RU27-10	300	0	0	0														0	0	0
T-US04-1	500	0	0	0														0	0	0
T-US04-2	500	0	0	1.23399														0	0	0
T-US04-3	500	0	0	0														0	0	0
T-US04-4	500	0	0	0														0	0	0
T-US04-5	500	0	8.03426	8.64949														0	0	0
T-US04-6	500	0	0	0														0	0	0
T-US04-7	500	0	0	0														0	0	0
T-US04-8	500	1.26697	0	0	0	0	0	0	0	0	0	0	0	0	0	0	0	0	0	0
T-US04-9	410	0	0	0														0	0	0
T-US04-10	400	0	0	0														1.44542	0	0	0	0	0	0	0	0	0	0	0	0	0	0	0
T-US03-1	500	0	0	0														0
T-US03-2	450	0	1.38272	0														0
T-US03-3	500	1.27214	5.38963	1.28637	1.33542	3.99841	1.38776	5.2668	5.66508	2.74585	5.31902	4.05478	2.72747	5.41642				0
T-US03-4	500	0	0	1.33418														0
T-US03-5	500	0	0	2.94788														0
T-US03-6	500	0	0	0														0
T-US03-7	500	0	1.41106	1.55847														0
T-US03-8	500	0	4.24498	7.89843														0
T-US03-9	500	0	0	0														0
T-US03-10	500	0	1.33624	2.64011														0
T-US042-1	450	0																0
T-US042-2	500	0																0
T-US042-3	500	2.81192																0
T-US042-4	500	0																0
T-US042-5	500	1.29622																0
T-US042-6	500	0																0
T-US042-7	500	0																0
T-US042-8	400	0																0
T-US042-9	500	0																0
T-US042-10	450	0																0
TR-BK15-1	110	0																0
TR-BK15-2	130	0																0
TR-BK15-3	150	0																0
TR-BK15-4	125	0																0
TR-BK15-5	110	0																0
TR-BK15-6	150	0																0
TR-BK15-7	125	0																0
TR-BK15-8	125	0																0
TR-BK15-9	130	0																0
TR-BK15-10	150	0																0

## Sheet: Swabs
ID specimen	Concentration Bd cp/µl		ID specimen	Concentration Bsal cp/µl
HF-BEC85-1	0		HF-BEC85-1	0
HF-BEC85-10	0		HF-BEC85-10	0
HF-BEC85-11	0		HF-BEC85-11	0
HF-BEC85-12	0		HF-BEC85-12	0
HF-BEC85-13	0		HF-BEC85-13	0
HF-BEC85-14	0		HF-BEC85-14	0
HF-BEC85-15	0		HF-BEC85-15	0
HF-BEC85-16	0		HF-BEC85-16	0
HF-BEC85-17	0		HF-BEC85-17	0
HF-BEC85-18	0		HF-BEC85-18	0
HF-BEC85-19	0		HF-BEC85-19	0
HF-BEC85-2	0		HF-BEC85-2	0
HF-BEC85-20	0		HF-BEC85-20	0
HF-BEC85-21	0		HF-BEC85-21	0
HF-BEC85-22	0		HF-BEC85-22	0
HF-BEC85-23	0		HF-BEC85-23	0
HF-BEC85-24	0		HF-BEC85-24	0
HF-BEC85-25	0		HF-BEC85-25	0
HF-BEC85-26	0		HF-BEC85-26	0
HF-BEC85-27	0		HF-BEC85-27	0
HF-BEC85-28	0		HF-BEC85-28	0
HF-BEC85-29	0		HF-BEC85-29	0
HF-BEC85-3	0		HF-BEC85-3	0
HF-BEC85-4	0		HF-BEC85-4	1.40257
HF-BEC85-5	0		HF-BEC85-4	0
HF-BEC85-6	0		HF-BEC85-4	0
HF-BEC85-7	0		HF-BEC85-4	0
HF-BEC85-8	0		HF-BEC85-4	0
HF-BEC85-9	0		HF-BEC85-4	0
HF-Bert47-1	0		HF-BEC85-4	0
HF-Bert47-10	0		HF-BEC85-4	0
HF-Bert47-11	0		HF-BEC85-4	0
HF-Bert47-12	0		HF-BEC85-4	0
HF-Bert47-13	0		HF-BEC85-4	0
HF-Bert47-14	0		HF-BEC85-4	0
HF-Bert47-15	0		HF-BEC85-4	0
HF-Bert47-16	0		HF-BEC85-4	0
HF-Bert47-17	0		HF-BEC85-4	0
HF-Bert47-18	0		HF-BEC85-4	0
HF-Bert47-19	0		HF-BEC85-4	0
HF-Bert47-2	0		HF-BEC85-4	0
HF-Bert47-20	0		HF-BEC85-4	0
HF-Bert47-21	0		HF-BEC85-4	0
HF-Bert47-22	0		HF-BEC85-5	0
HF-Bert47-23	0		HF-BEC85-6	0
HF-Bert47-24	0		HF-BEC85-7	0
HF-Bert47-25	0		HF-BEC85-8	0
HF-Bert47-26	0		HF-BEC85-9	0
HF-Bert47-27	3.92623		HF-Bert47-1	0
HF-Bert47-28	0		HF-Bert47-10	0
HF-Bert47-29	1.45427		HF-Bert47-11	0
HF-Bert47-29	1.41268		HF-Bert47-12	0
HF-Bert47-29	3.36397		HF-Bert47-13	0
HF-Bert47-29	2.88238		HF-Bert47-14	0
HF-Bert47-29	3.91494		HF-Bert47-15	0
HF-Bert47-29	2.76846		HF-Bert47-16	0
HF-Bert47-29	2.67947		HF-Bert47-17	0
HF-Bert47-29	1.39089		HF-Bert47-18	0
HF-Bert47-29	2.85551		HF-Bert47-19	0
HF-Bert47-29	1.34408		HF-Bert47-2	0
HF-Bert47-29	1.40386		HF-Bert47-20	0
HF-Bert47-29	1.41175		HF-Bert47-21	0
HF-Bert47-29	3.98282		HF-Bert47-22	0
HF-Bert47-29	1.30623		HF-Bert47-23	0
HF-Bert47-29	5.68312		HF-Bert47-24	0
HF-Bert47-29	1.43166		HF-Bert47-25	0
HF-Bert47-29	1.43811		HF-Bert47-26	0
HF-Bert47-29	2.76064		HF-Bert47-27	0
HF-Bert47-29	1.40906		HF-Bert47-28	0
HF-Bert47-29	1.33109		HF-Bert47-29	0
HF-Bert47-3	0		HF-Bert47-3	0
HF-Bert47-30	0		HF-Bert47-30	0
HF-Bert47-4	0		HF-Bert47-4	0
HF-Bert47-5	0		HF-Bert47-5	0
HF-Bert47-6	0		HF-Bert47-6	0
HF-Bert47-7	0		HF-Bert47-7	0
HF-Bert47-8	0		HF-Bert47-8	0
HF-Bert47-9	0		HF-Bert47-9	0
HF-Bert49-1	0		HF-Bert49-1	0
HF-Bert49-10	0		HF-Bert49-10	0
HF-Bert49-11	0		HF-Bert49-11	0
HF-Bert49-12	0		HF-Bert49-12	0
HF-Bert49-13	0		HF-Bert49-13	0
HF-Bert49-14	0		HF-Bert49-14	0
HF-Bert49-15	0		HF-Bert49-15	0
HF-Bert49-16	0		HF-Bert49-16	0
HF-Bert49-17	0		HF-Bert49-17	0
HF-Bert49-18	0		HF-Bert49-18	0
HF-Bert49-19	0		HF-Bert49-19	0
HF-Bert49-2	0		HF-Bert49-2	0
HF-Bert49-20	0		HF-Bert49-20	0
HF-Bert49-21	0		HF-Bert49-21	0
HF-Bert49-22	0		HF-Bert49-22	0
HF-Bert49-23	0		HF-Bert49-23	0
HF-Bert49-24	0		HF-Bert49-24	0
HF-Bert49-25	0		HF-Bert49-25	0
HF-Bert49-26	409.264		HF-Bert49-26	0
HF-Bert49-27	1.39381		HF-Bert49-27	0
HF-Bert49-27	2.38624		HF-Bert49-28	0
HF-Bert49-27	0		HF-Bert49-29	0
HF-Bert49-27	1.50562		HF-Bert49-29	0
HF-Bert49-27	2.74876		HF-Bert49-3	0
HF-Bert49-27	1.45044		HF-Bert49-30	0
HF-Bert49-27	0		HF-Bert49-4	0
HF-Bert49-27	1.35357		HF-Bert49-5	0
HF-Bert49-27	0		HF-Bert49-6	0
HF-Bert49-27	3.22823		HF-Bert49-7	0
HF-Bert49-27	2.81529		HF-Bert49-8	0
HF-Bert49-27	0		HF-Bert49-9	0
HF-Bert49-27	0		HF-Bert50-1	0
HF-Bert49-27	1.44598		HF-Bert50-10	0
HF-Bert49-27	2.22328		HF-Bert50-11	0
HF-Bert49-27	1.53673		HF-Bert50-12	0
HF-Bert49-27	3.12042		HF-Bert50-13	0
HF-Bert49-27	0		HF-Bert50-14	0
HF-Bert49-27	0		HF-Bert50-15	0
HF-Bert49-27	1.45304		HF-Bert50-16	0
HF-Bert49-28	5.23061		HF-Bert50-17	0
HF-Bert49-29	34.3824		HF-Bert50-18	0
HF-Bert49-3	0		HF-Bert50-19	0
HF-Bert49-30	0		HF-Bert50-2	0
HF-Bert49-4	0		HF-Bert50-20	0
HF-Bert49-5	0		HF-Bert50-21	0
HF-Bert49-6	0		HF-Bert50-22	0
HF-Bert49-7	0		HF-Bert50-23	0
HF-Bert49-8	0		HF-Bert50-24	0
HF-Bert49-9	0		HF-Bert50-25	0
HF-Bert50-1	0		HF-Bert50-26	0
HF-Bert50-10	0		HF-Bert50-27	0
HF-Bert50-11	0		HF-Bert50-28	0
HF-Bert50-12	0		HF-Bert50-29	0
HF-Bert50-13	0		HF-Bert50-3	0
HF-Bert50-14	0		HF-Bert50-30	0
HF-Bert50-15	0		HF-Bert50-4	0
HF-Bert50-16	0		HF-Bert50-5	0
HF-Bert50-17	0		HF-Bert50-6	0
HF-Bert50-18	0		HF-Bert50-7	0
HF-Bert50-19	0		HF-Bert50-8	0
HF-Bert50-2	0		HF-BETB03-1	0
HF-Bert50-20	0		HF-BETB03-10	0
HF-Bert50-21	0		HF-BETB03-11	0
HF-Bert50-22	0		HF-BETB03-12	0
HF-Bert50-23	0		HF-BETB03-13	0
HF-Bert50-24	0		HF-BETB03-14	0
HF-Bert50-25	0		HF-BETB03-15	0
HF-Bert50-26	0		HF-BETB03-16	0
HF-Bert50-27	0		HF-BETB03-17	0
HF-Bert50-28	0		HF-BETB03-18	0
HF-Bert50-29	0		HF-BETB03-19	0
HF-Bert50-3	0		HF-BETB03-2	0
HF-Bert50-30	0		HF-BETB03-20	0
HF-Bert50-4	0		HF-BETB03-21	0
HF-Bert50-5	0		HF-BETB03-22	0
HF-Bert50-6	0		HF-BETB03-23	0
HF-Bert50-7	0		HF-BETB03-24	0
HF-Bert50-8	0		HF-BETB03-25	0
HF-Bert50-9	0		HF-BETB03-26	0
HF-BETB03-1	126.792		HF-BETB03-27	0
HF-BETB03-10	0		HF-BETB03-28	0
HF-BETB03-11	0		HF-BETB03-29	0
HF-BETB03-12	0		HF-BETB03-3	0
HF-BETB03-13	0		HF-BETB03-30	0
HF-BETB03-14	0		HF-BETB03-4	0
HF-BETB03-15	0		HF-BETB03-5	0
HF-BETB03-16	0		HF-BETB03-6	0
HF-BETB03-17	0		HF-BETB03-7	0
HF-BETB03-18	0		HF-BETB03-8	0
HF-BETB03-19	0		HF-BETB03-9	0
HF-BETB03-2	0		HF-BETM03-1	0
HF-BETB03-20	0		HF-BETM03-10	0
HF-BETB03-21	0		HF-BETM03-11	0
HF-BETB03-22	0		HF-BETM03-12	0
HF-BETB03-23	0		HF-BETM03-13	0
HF-BETB03-24	0		HF-BETM03-14	0
HF-BETB03-25	0		HF-BETM03-15	0
HF-BETB03-26	0		HF-BETM03-16	0
HF-BETB03-27	0		HF-BETM03-17	0
HF-BETB03-28	0		HF-BETM03-18	0
HF-BETB03-29	0		HF-BETM03-19	0
HF-BETB03-3	0		HF-BETM03-2	0
HF-BETB03-30	0		HF-BETM03-20	0
HF-BETB03-4	0		HF-BETM03-21	0
HF-BETB03-5	0		HF-BETM03-22	0
HF-BETB03-6	0		HF-BETM03-23	0
HF-BETB03-7	0		HF-BETM03-24	0
HF-BETB03-8	0		HF-BETM03-25	0
HF-BETB03-9	0		HF-BETM03-26	0
HF-BETM03-1	0		HF-BETM03-27	0
HF-BETM03-10	0		HF-BETM03-28	0
HF-BETM03-11	70.8782	1 de trop	HF-BETM03-29	0
HF-BETM03-12	0		HF-BETM03-3	0
HF-BETM03-13	0		HF-BETM03-30	0
HF-BETM03-14	0		HF-BETM03-4	0
HF-BETM03-15	0		HF-BETM03-5	0
HF-BETM03-16	0		HF-BETM03-6	0
HF-BETM03-17	0		HF-BETM03-7	0
HF-BETM03-18	0		HF-BETM03-8	0
HF-BETM03-19	0		HF-BETM03-9	0
HF-BETM03-2	0		HF-BI147-1	0
HF-BETM03-20	0		HF-BI147-10	0
HF-BETM03-21	0		HF-BI147-11	0
HF-BETM03-22	0		HF-BI147-12	0
HF-BETM03-23	0		HF-BI147-13	0
HF-BETM03-24	0		HF-BI147-14	0
HF-BETM03-25	0		HF-BI147-15	0
HF-BETM03-26	0		HF-BI147-16	0
HF-BETM03-27	0		HF-BI147-17	0
HF-BETM03-28	0		HF-BI147-18	0
HF-BETM03-29	0		HF-BI147-19	0
HF-BETM03-3	0		HF-BI147-2	0
HF-BETM03-30	0		HF-BI147-20	0
HF-BETM03-4	0		HF-BI147-21	0
HF-BETM03-5	1.43747		HF-BI147-22	0
HF-BETM03-5	0		HF-BI147-23	0
HF-BETM03-5	1.3236		HF-BI147-24	0
HF-BETM03-5	0		HF-BI147-25	0
HF-BETM03-5	1.40661		HF-BI147-26	0
HF-BETM03-5	0		HF-BI147-27	0
HF-BETM03-5	0		HF-BI147-28	0
HF-BETM03-5	0		HF-BI147-29	0
HF-BETM03-5	1.41137		HF-BI147-3	0
HF-BETM03-5	0		HF-BI147-30	0
HF-BETM03-5	0		HF-BI147-4	0
HF-BETM03-5	0		HF-BI147-5	0
HF-BETM03-5	1.41623		HF-BI147-6	0
HF-BETM03-5	0		HF-BI147-7	0
HF-BETM03-5	1.63662		HF-BI147-8	0
HF-BETM03-5	0		HF-BI147-9	0
HF-BETM03-5	4.21091		TRF-BK15-1	0
HF-BETM03-5	1.51638		TRF-BK15-10	0
HF-BETM03-5	0		TRF-BK15-11	0
HF-BETM03-5	1.42465		TRF-BK15-12	0
HF-BETM03-6	0		TRF-BK15-13	0
HF-BETM03-7	1.28611		TRF-BK15-14	0
HF-BETM03-7	0		TRF-BK15-15	0
HF-BETM03-7	0		TRF-BK15-16	0
HF-BETM03-7	0		TRF-BK15-17	0
HF-BETM03-7	1.27735		TRF-BK15-18	0
HF-BETM03-7	0		TRF-BK15-19	0
HF-BETM03-7	0		TRF-BK15-2	0
HF-BETM03-7	2.6416		TRF-BK15-20	0
HF-BETM03-7	0		TRF-BK15-21	0
HF-BETM03-7	0		TRF-BK15-22	0
HF-BETM03-7	0		TRF-BK15-23	0
HF-BETM03-7	0		TRF-BK15-24	0
HF-BETM03-7	1.33109		TRF-BK15-25	0
HF-BETM03-7	0		TRF-BK15-26	0
HF-BETM03-7	1.3466		TRF-BK15-27	0
HF-BETM03-7	2.84156		TRF-BK15-28	0
HF-BETM03-7	0		TRF-BK15-29	0
HF-BETM03-7	1.43301		TRF-BK15-3	0
HF-BETM03-7	0		TRF-BK15-30	0
HF-BETM03-7	0		TRF-BK15-4	0
HF-BETM03-8	0		TRF-BK15-5	0
HF-BETM03-9	25.221		TRF-BK15-6	0
HF-BI147-1	0		TRF-BK15-7	0
HF-BI147-10	0		TRF-BK15-8	0
HF-BI147-11	0		TRF-BK15-9	0
HF-BI147-12	0
HF-BI147-13	1.47684
HF-BI147-13	0
HF-BI147-13	0
HF-BI147-13	0
HF-BI147-13	0
HF-BI147-13	0
HF-BI147-13	0
HF-BI147-13	0
HF-BI147-13	0
HF-BI147-13	0
HF-BI147-13	0
HF-BI147-13	0
HF-BI147-13	0
HF-BI147-13	0
HF-BI147-13	0
HF-BI147-13	0
HF-BI147-13	0
HF-BI147-13	0
HF-BI147-13	0
HF-BI147-13	1.31466
HF-BI147-14	0
HF-BI147-15	0
HF-BI147-16	0
HF-BI147-17	0
HF-BI147-18	0
HF-BI147-19	0
HF-BI147-2	0
HF-BI147-20	0
HF-BI147-21	0
HF-BI147-22	0
HF-BI147-23	0
HF-BI147-24	0
HF-BI147-25	0
HF-BI147-26	0
HF-BI147-27	0
HF-BI147-28	0
HF-BI147-29	0
HF-BI147-3	0
HF-BI147-30	0
HF-BI147-4	0
HF-BI147-5	0
HF-BI147-6	0
HF-BI147-7	0
HF-BI147-8	0
HF-BI147-9	0
TRF-BK15-1	0
TRF-BK15-10	0
TRF-BK15-11	1.49743
TRF-BK15-11	0
TRF-BK15-11	0
TRF-BK15-11	0
TRF-BK15-11	0
TRF-BK15-11	0
TRF-BK15-11	0
TRF-BK15-11	0
TRF-BK15-11	0
TRF-BK15-11	0
TRF-BK15-11	0
TRF-BK15-11	0
TRF-BK15-11	0
TRF-BK15-11	0
TRF-BK15-11	0
TRF-BK15-11	0
TRF-BK15-11	0
TRF-BK15-11	0
TRF-BK15-11	0
TRF-BK15-11	0
TRF-BK15-12	0
TRF-BK15-13	0
TRF-BK15-14	0
TRF-BK15-15	0
TRF-BK15-16	0
TRF-BK15-17	0
TRF-BK15-18	0
TRF-BK15-19	0
TRF-BK15-2	0
TRF-BK15-20	0
TRF-BK15-21	0
TRF-BK15-22	0
TRF-BK15-23	0
TRF-BK15-24	0
TRF-BK15-25	0
TRF-BK15-26	1.33157
TRF-BK15-26	0
TRF-BK15-26	0
TRF-BK15-26	0
TRF-BK15-26	0
TRF-BK15-26	0
TRF-BK15-26	0
TRF-BK15-26	0
TRF-BK15-26	0
TRF-BK15-26	0
TRF-BK15-26	0
TRF-BK15-26	0
TRF-BK15-26	0
TRF-BK15-26	0
TRF-BK15-26	0
TRF-BK15-26	0
TRF-BK15-26	0
TRF-BK15-26	0
TRF-BK15-26	0
TRF-BK15-26	0
TRF-BK15-27	0
TRF-BK15-28	0
TRF-BK15-29	0
TRF-BK15-3	0
TRF-BK15-30	0
TRF-BK15-4	0
TRF-BK15-5	0
TRF-BK15-6	0
TRF-BK15-7	0
TRF-BK15-8	0
TRF-BK15-9	0
