# Supplementary material for: eDNA-based monitoring of Batrachochytrium dendrobatidis and Batrachochytrium salamandrivorans with ddPCR in Luxembourg ponds: taking signals below the Limit of Detection (LOD) into account
Source: BMC Ecol Evol. 2024 Jan 5;24:4. doi: 10.1186/s12862-023-02189-9 (PMC10768104; doi:10.1186/s12862-023-02189-9)
Supplement: Supplementary file 3 — Additional file 3. [file 12862_2023_2189_MOESM3_ESM.xlsx]

## Sheet: Specimens ID swabbing
	Table S3 Taxonomic identification of the specimens swabbed in each sites
Ortschaft	Site	Date	Species ID	Sex	Swab #
Bertrange	H-Bert47	2022-04-12	Ichthyosaura alpestris	Male	H-Bert47-1
Bertrange	H-Bert47	2022-04-12	Ichthyosaura alpestris	Male	H-Bert47-2
Bertrange	H-Bert47	2022-04-12	Ichthyosaura alpestris	Male	H-Bert47-3
Bertrange	H-Bert47	2022-04-12	Ichthyosaura alpestris	Male	H-Bert47-4
Bertrange	H-Bert47	2022-04-12	Ichthyosaura alpestris	Male	H-Bert47-5
Bertrange	H-Bert47	2022-04-12	Ichthyosaura alpestris	Male	H-Bert47-6
Bertrange	H-Bert47	2022-04-12	Ichthyosaura alpestris	Female	H-Bert47-7
Bertrange	H-Bert47	2022-04-12	Ichthyosaura alpestris	Female	H-Bert47-8
Bertrange	H-Bert47	2022-04-12	Ichthyosaura alpestris	Female	H-Bert47-9
Bertrange	H-Bert47	2022-04-12	Ichthyosaura alpestris	Female	H-Bert47-10
Bertrange	H-Bert47	2022-04-12	Ichthyosaura alpestris	Female	H-Bert47-11
Bertrange	H-Bert47	2022-04-12	Ichthyosaura alpestris	Female	H-Bert47-12
Bertrange	H-Bert47	2022-04-12	Lissotriton helveticus	Female	H-Bert47-13
Bertrange	H-Bert47	2022-04-12	Lissotriton helveticus	Female	H-Bert47-14
Bertrange	H-Bert47	2022-04-12	Lissotriton vulgaris	Female	H-Bert47-15
Bertrange	H-Bert47	2022-04-12	Lissotriton helveticus	Female	H-Bert47-16
Bertrange	H-Bert47	2022-04-12	Lissotriton helveticus	Female	H-Bert47-17
Bertrange	H-Bert47	2022-04-12	Lissotriton helveticus	Male	H-Bert47-18
Bertrange	H-Bert47	2022-04-12	Lissotriton helveticus	Male	H-Bert47-19
Bertrange	H-Bert47	2022-04-12	Lissotriton helveticus	Male	H-Bert47-20
Bertrange	H-Bert47	2022-04-12	Lissotriton helveticus	Male	H-Bert47-21
Bertrange	H-Bert47	2022-04-12	Lissotriton vulgaris	Male	H-Bert47-22
Bertrange	H-Bert47	2022-04-12	Lissotriton vulgaris	Male	H-Bert47-23
Bertrange	H-Bert47	2022-04-12	Lissotriton vulgaris	Male	H-Bert47-24
Bertrange	H-Bert47	2022-04-12	Lissotriton vulgaris	Male	H-Bert47-25
Bertrange	H-Bert47	2022-04-12	Hyla arborea	/	H-Bert47-26
Bertrange	H-Bert47	2022-04-13	Hyla arborea	/	H-Bert47-27
Bertrange	H-Bert47	2022-04-13	Hyla arborea	/	H-Bert47-28
Bertrange	H-Bert47	2022-04-13	Hyla arborea	/	H-Bert47-29
Bertrange	H-Bert47	2022-04-13	Hyla arborea	/	H-Bert47-30
Bertrange	H-Bert49	2022-04-12	Bufo bufo	Male	H-Bert49-1
Bertrange	H-Bert49	2022-04-12	Ichthyosaura alpestris	Male	H-Bert49-2
Bertrange	H-Bert49	2022-04-12	Ichthyosaura alpestris	Male	H-Bert49-3
Bertrange	H-Bert49	2022-04-12	Ichthyosaura alpestris	Male	H-Bert49-4
Bertrange	H-Bert49	2022-04-12	Ichthyosaura alpestris	Female	H-Bert49-5
Bertrange	H-Bert49	2022-04-12	Ichthyosaura alpestris	Female	H-Bert49-6
Bertrange	H-Bert49	2022-04-12	Ichthyosaura alpestris	Male	H-Bert49-7
Bertrange	H-Bert49	2022-04-12	Lissotriton helveticus	Male	H-Bert49-8
Bertrange	H-Bert49	2022-04-12	Lissotriton vulgaris	Male	H-Bert49-9
Bertrange	H-Bert49	2022-04-12	Lissotriton vulgaris	Male	H-Bert49-10
Bertrange	H-Bert49	2022-04-12	Ichthyosaura alpestris	Female	H-Bert49-11
Bertrange	H-Bert49	2022-04-12	Lissotriton helveticus	Male	H-Bert49-12
Bertrange	H-Bert49	2022-04-12	Ichthyosaura alpestris	Female	H-Bert49-13
Bertrange	H-Bert49	2022-04-12	Ichthyosaura alpestris	Female	H-Bert49-14
Bertrange	H-Bert49	2022-04-12	Lissotriton vulgaris	Female	H-Bert49-15
Bertrange	H-Bert49	2022-04-12	Ichthyosaura alpestris	Male	H-Bert49-16
Bertrange	H-Bert49	2022-04-12	Ichthyosaura alpestris	Female	H-Bert49-17
Bertrange	H-Bert49	2022-04-12	Lissotriton vulgaris	Male	H-Bert49-18
Bertrange	H-Bert49	2022-04-12	Ichthyosaura alpestris	Female	H-Bert49-19
Bertrange	H-Bert49	2022-04-12	Ichthyosaura alpestris	Male	H-Bert49-20
Bertrange	H-Bert49	2022-04-12	Ichthyosaura alpestris	Male	H-Bert49-21
Bertrange	H-Bert49	2022-04-12	Lissotriton helveticus	Female	H-Bert49-22
Bertrange	H-Bert49	2022-04-12	Lissotriton vulgaris	Female	H-Bert49-23
Bertrange	H-Bert49	2022-04-12	Lissotriton vulgaris	Female	H-Bert49-24
Bertrange	H-Bert49	2022-04-12	Lissotriton helveticus	Female	H-Bert49-25
Bertrange	H-Bert49	2022-04-12	Hyla arborea	/	H-Bert49-26
Bertrange	H-Bert49	2022-04-13	Hyla arborea	/	H-Bert49-27
Bertrange	H-Bert49	2022-04-13	Hyla arborea	/	H-Bert49-28
Bertrange	H-Bert49	2022-04-13	Hyla arborea	/	H-Bert49-29
Bertrange	H-Bert49	2022-04-13	Hyla arborea	/	H-Bert49-30
Bertrange	H-Bert50	2022-04-12	Lissotriton helveticus	Female	H-Bert50-1
Bertrange	H-Bert50	2022-04-12	Lissotriton helveticus	Female	H-Bert50-2
Bertrange	H-Bert50	2022-04-12	Lissotriton helveticus	Female	H-Bert50-3
Bertrange	H-Bert50	2022-04-12	Lissotriton vulgaris	Male	H-Bert50-4
Bertrange	H-Bert50	2022-04-12	Lissotriton vulgaris	Male	H-Bert50-5
Bertrange	H-Bert50	2022-04-12	Lissotriton vulgaris	Female	H-Bert50-6
Bertrange	H-Bert50	2022-04-12	Lissotriton helveticus	Male	H-Bert50-7
Bertrange	H-Bert50	2022-04-12	Lissotriton helveticus	Female	H-Bert50-8
Bertrange	H-Bert50	2022-04-12	Lissotriton helveticus	Male	H-Bert50-9
Bertrange	H-Bert50	2022-04-12	Lissotriton helveticus	Male	H-Bert50-10
Bertrange	H-Bert50	2022-04-12	Lissotriton helveticus	Male	H-Bert50-11
Bertrange	H-Bert50	2022-04-12	Ichthyosaura alpestris	Female	H-Bert50-12
Bertrange	H-Bert50	2022-04-12	Ichthyosaura alpestris	Female	H-Bert50-13
Bertrange	H-Bert50	2022-04-12	Ichthyosaura alpestris	Female	H-Bert50-14
Bertrange	H-Bert50	2022-04-12	Ichthyosaura alpestris	Female	H-Bert50-15
Bertrange	H-Bert50	2022-04-12	Ichthyosaura alpestris	Female	H-Bert50-16
Bertrange	H-Bert50	2022-04-12	Ichthyosaura alpestris	Female	H-Bert50-17
Bertrange	H-Bert50	2022-04-12	Ichthyosaura alpestris	Female	H-Bert50-18
Bertrange	H-Bert50	2022-04-12	Ichthyosaura alpestris	Male	H-Bert50-19
Bertrange	H-Bert50	2022-04-12	Ichthyosaura alpestris	Male	H-Bert50-20
Bertrange	H-Bert50	2022-04-12	Ichthyosaura alpestris	Male	H-Bert50-21
Bertrange	H-Bert50	2022-04-12	Ichthyosaura alpestris	Female	H-Bert50-22
Bertrange	H-Bert50	2022-04-12	Ichthyosaura alpestris	Female	H-Bert50-23
Bertrange	H-Bert50	2022-04-12	Ichthyosaura alpestris	Female	H-Bert50-24
Bertrange	H-Bert50	2022-04-12	Ichthyosaura alpestris	Female	H-Bert50-25
Bertrange	H-Bert50	2022-04-12	Hyla arborea	/	H-Bert50-26
Bertrange	H-Bert50	2022-04-13	Hyla arborea	/	H-Bert50-27
Bertrange	H-Bert50	2022-04-13	Hyla arborea	/	H-Bert50-28
Bertrange	H-Bert50	2022-04-13	Hyla arborea	/	H-Bert50-29
Bertrange	H-Bert50	2022-04-13	Hyla arborea	/	H-Bert50-30
Reimberg	H-BETB03	2022-04-13	Pelophylax sp.	/	H-BETB03-1
Reimberg	H-BETB03	2022-04-13	Triturus cristatus	Female	H-BETB03-2
Reimberg	H-BETB03	2022-04-13	Triturus cristatus	Female	H-BETB03-3
Reimberg	H-BETB03	2022-04-13	Triturus cristatus	Male	H-BETB03-4
Reimberg	H-BETB03	2022-04-13	Triturus cristatus	Male	H-BETB03-5
Reimberg	H-BETB03	2022-04-13	Triturus cristatus	Male	H-BETB03-6
Reimberg	H-BETB03	2022-04-13	Triturus cristatus	Male	H-BETB03-7
Reimberg	H-BETB03	2022-04-13	Triturus cristatus	Male	H-BETB03-8
Reimberg	H-BETB03	2022-04-13	Ichthyosaura alpestris	Female	H-BETB03-9
Reimberg	H-BETB03	2022-04-13	Ichthyosaura alpestris	Female	H-BETB03-10
Reimberg	H-BETB03	2022-04-13	Ichthyosaura alpestris	Female	H-BETB03-11
Reimberg	H-BETB03	2022-04-13	Ichthyosaura alpestris	Female	H-BETB03-12
Reimberg	H-BETB03	2022-04-13	Ichthyosaura alpestris	Female	H-BETB03-13
Reimberg	H-BETB03	2022-04-13	Ichthyosaura alpestris	Female	H-BETB03-14
Reimberg	H-BETB03	2022-04-13	Ichthyosaura alpestris	Female	H-BETB03-15
Reimberg	H-BETB03	2022-04-13	Ichthyosaura alpestris	Female	H-BETB03-16
Reimberg	H-BETB03	2022-04-13	Ichthyosaura alpestris	Female	H-BETB03-17
Reimberg	H-BETB03	2022-04-13	Ichthyosaura alpestris	Female	H-BETB03-18
Reimberg	H-BETB03	2022-04-13	Ichthyosaura alpestris	Male	H-BETB03-19
Reimberg	H-BETB03	2022-04-13	Ichthyosaura alpestris	Male	H-BETB03-20
Reimberg	H-BETB03	2022-04-13	Ichthyosaura alpestris	Male	H-BETB03-21
Reimberg	H-BETB03	2022-04-13	Ichthyosaura alpestris	Male	H-BETB03-22
Reimberg	H-BETB03	2022-04-13	Ichthyosaura alpestris	Male	H-BETB03-23
Reimberg	H-BETB03	2022-04-13	Ichthyosaura alpestris	Male	H-BETB03-24
Reimberg	H-BETB03	2022-04-13	Ichthyosaura alpestris	Male	H-BETB03-25
Reimberg	H-BETB03	2022-04-13	Lissotriton vulgaris	Male	H-BETB03-26
Reimberg	H-BETB03	2022-04-13	Lissotriton vulgaris	Male	H-BETB03-27
Reimberg	H-BETB03	2022-04-13	Lissotriton vulgaris	Male	H-BETB03-28
Reimberg	H-BETB03	2022-04-13	Lissotriton vulgaris	Male	H-BETB03-29
Reimberg	H-BETB03	2022-04-13	Lissotriton vulgaris	Male	H-BETB03-30
Bissen	H-BI147	2022-04-13	Ichthyosaura alpestris	Female	H-BI147-1
Bissen	H-BI147	2022-04-13	Ichthyosaura alpestris	Female	H-BI147-2
Bissen	H-BI147	2022-04-13	Ichthyosaura alpestris	Female	H-BI147-3
Bissen	H-BI147	2022-04-13	Ichthyosaura alpestris	Female	H-BI147-4
Bissen	H-BI147	2022-04-13	Ichthyosaura alpestris	Female	H-BI147-5
Bissen	H-BI147	2022-04-13	Ichthyosaura alpestris	Female	H-BI147-6
Bissen	H-BI147	2022-04-13	Ichthyosaura alpestris	Female	H-BI147-7
Bissen	H-BI147	2022-04-13	Ichthyosaura alpestris	Male	H-BI147-8
Bissen	H-BI147	2022-04-13	Ichthyosaura alpestris	Male	H-BI147-9
Bissen	H-BI147	2022-04-13	Ichthyosaura alpestris	Male	H-BI147-10
Bissen	H-BI147	2022-04-13	Ichthyosaura alpestris	Male	H-BI147-11
Bissen	H-BI147	2022-04-13	Ichthyosaura alpestris	Male	H-BI147-12
Bissen	H-BI147	2022-04-13	Ichthyosaura alpestris	Male	H-BI147-13
Bissen	H-BI147	2022-04-13	Ichthyosaura alpestris	Male	H-BI147-14
Bissen	H-BI147	2022-04-13	Ichthyosaura alpestris	Male	H-BI147-15
Bissen	H-BI147	2022-04-13	Lissotriton vulgaris	Male	H-BI147-16
Bissen	H-BI147	2022-04-13	Lissotriton vulgaris	Male	H-BI147-17
Bissen	H-BI147	2022-04-13	Lissotriton vulgaris	Male	H-BI147-18
Bissen	H-BI147	2022-04-13	Lissotriton helveticus	Male	H-BI147-19
Bissen	H-BI147	2022-04-13	Lissotriton helveticus	Male	H-BI147-20
Bissen	H-BI147	2022-04-13	Lissotriton helveticus	Male	H-BI147-21
Bissen	H-BI147	2022-04-13	Lissotriton helveticus	Male	H-BI147-22
Bissen	H-BI147	2022-04-13	Lissotriton helveticus	Male	H-BI147-23
Bissen	H-BI147	2022-04-13	Lissotriton helveticus	Male	H-BI147-24
Bissen	H-BI147	2022-04-13	Lissotriton helveticus	Female	H-BI147-25
Bissen	H-BI147	2022-04-13	Lissotriton helveticus	Female	H-BI147-26
Bissen	H-BI147	2022-04-13	Lissotriton helveticus	Female	H-BI147-27
Bissen	H-BI147	2022-04-13	Lissotriton helveticus	Female	H-BI147-28
Bissen	H-BI147	2022-04-13	Lissotriton helveticus	Female	H-BI147-29
Bissen	H-BI147	2022-04-13	Lissotriton helveticus	Female	H-BI147-30
Colmar-Berg	TR-BK15	2022-04-13	Ichthyosaura alpestris	Female	TR-BK15-1
Colmar-Berg	TR-BK15	2022-04-13	Ichthyosaura alpestris	Female	TR-BK15-2
Colmar-Berg	TR-BK15	2022-04-13	Ichthyosaura alpestris	Female	TR-BK15-3
Colmar-Berg	TR-BK15	2022-04-13	Ichthyosaura alpestris	Female	TR-BK15-4
Colmar-Berg	TR-BK15	2022-04-13	Ichthyosaura alpestris	Female	TR-BK15-5
Colmar-Berg	TR-BK15	2022-04-13	Ichthyosaura alpestris	Female	TR-BK15-6
Colmar-Berg	TR-BK15	2022-04-13	Ichthyosaura alpestris	Female	TR-BK15-7
Colmar-Berg	TR-BK15	2022-04-13	Ichthyosaura alpestris	Male	TR-BK15-8
Colmar-Berg	TR-BK15	2022-04-13	Ichthyosaura alpestris	Male	TR-BK15-9
Colmar-Berg	TR-BK15	2022-04-13	Ichthyosaura alpestris	Male	TR-BK15-10
Colmar-Berg	TR-BK15	2022-04-13	Ichthyosaura alpestris	Male	TR-BK15-11
Colmar-Berg	TR-BK15	2022-04-13	Ichthyosaura alpestris	Male	TR-BK15-12
Colmar-Berg	TR-BK15	2022-04-13	Ichthyosaura alpestris	Male	TR-BK15-13
Colmar-Berg	TR-BK15	2022-04-13	Ichthyosaura alpestris	Male	TR-BK15-14
Colmar-Berg	TR-BK15	2022-04-13	Ichthyosaura alpestris	Male	TR-BK15-15
Colmar-Berg	TR-BK15	2022-04-13	Lissotriton vulgaris	Male	TR-BK15-16
Colmar-Berg	TR-BK15	2022-04-13	Lissotriton vulgaris	Male	TR-BK15-17
Colmar-Berg	TR-BK15	2022-04-13	Lissotriton vulgaris	Male	TR-BK15-18
Colmar-Berg	TR-BK15	2022-04-13	Lissotriton vulgaris	Male	TR-BK15-19
Colmar-Berg	TR-BK15	2022-04-13	Lissotriton vulgaris	Male	TR-BK15-20
Colmar-Berg	TR-BK15	2022-04-13	Lissotriton vulgaris	Male	TR-BK15-21
Colmar-Berg	TR-BK15	2022-04-13	Lissotriton helveticus	Female	TR-BK15-22
Colmar-Berg	TR-BK15	2022-04-13	Lissotriton helveticus	Female	TR-BK15-23
Colmar-Berg	TR-BK15	2022-04-13	Lissotriton helveticus	Female	TR-BK15-24
Colmar-Berg	TR-BK15	2022-04-13	Lissotriton helveticus	Female	TR-BK15-25
Colmar-Berg	TR-BK15	2022-04-13	Lissotriton helveticus	Female	TR-BK15-26
Colmar-Berg	TR-BK15	2022-04-13	Lissotriton helveticus	Male	TR-BK15-27
Colmar-Berg	TR-BK15	2022-04-13	Lissotriton helveticus	Male	TR-BK15-28
Colmar-Berg	TR-BK15	2022-04-13	Lissotriton helveticus	Male	TR-BK15-29
Colmar-Berg	TR-BK15	2022-04-13	Lissotriton helveticus	Male	TR-BK15-30
Leitrange	H-BEC85	2022-04-14	Hyla arborea	/	H-BEC85-1
Leitrange	H-BEC85	2022-04-14	Triturus cristatus	Female	H-BEC85-2
Leitrange	H-BEC85	2022-04-14	Ichthyosaura alpestris	Female	H-BEC85-3
Leitrange	H-BEC85	2022-04-14	Ichthyosaura alpestris	Female	H-BEC85-4
Leitrange	H-BEC85	2022-04-14	Ichthyosaura alpestris	Female	H-BEC85-5
Leitrange	H-BEC85	2022-04-14	Ichthyosaura alpestris	Male	H-BEC85-6
Leitrange	H-BEC85	2022-04-14	Ichthyosaura alpestris	Male	H-BEC85-7
Leitrange	H-BEC85	2022-04-14	Ichthyosaura alpestris	Male	H-BEC85-8
Leitrange	H-BEC85	2022-04-14	Ichthyosaura alpestris	Male	H-BEC85-9
Leitrange	H-BEC85	2022-04-14	Ichthyosaura alpestris	Male	H-BEC85-10
Leitrange	H-BEC85	2022-04-14	Ichthyosaura alpestris	Male	H-BEC85-11
Leitrange	H-BEC85	2022-04-14	Ichthyosaura alpestris	Male	H-BEC85-12
Leitrange	H-BEC85	2022-04-14	Ichthyosaura alpestris	Male	H-BEC85-13
Leitrange	H-BEC85	2022-04-14	Lissotriton helveticus	Female	H-BEC85-14
Leitrange	H-BEC85	2022-04-14	Lissotriton helveticus	Female	H-BEC85-15
Leitrange	H-BEC85	2022-04-14	Lissotriton helveticus	Female	H-BEC85-16
Leitrange	H-BEC85	2022-04-14	Lissotriton helveticus	Female	H-BEC85-17
Leitrange	H-BEC85	2022-04-14	Lissotriton helveticus	Female	H-BEC85-18
Leitrange	H-BEC85	2022-04-14	Lissotriton helveticus	Female	H-BEC85-19
Leitrange	H-BEC85	2022-04-14	Lissotriton helveticus	Female	H-BEC85-20
Leitrange	H-BEC85	2022-04-14	Lissotriton helveticus	Male	H-BEC85-21
Leitrange	H-BEC85	2022-04-14	Lissotriton helveticus	Male	H-BEC85-22
Leitrange	H-BEC85	2022-04-14	Lissotriton helveticus	Male	H-BEC85-23
Leitrange	H-BEC85	2022-04-14	Lissotriton helveticus	Male	H-BEC85-24
Leitrange	H-BEC85	2022-04-14	Lissotriton helveticus	Male	H-BEC85-25
Leitrange	H-BEC85	2022-04-14	Lissotriton helveticus	Male	H-BEC85-26
Leitrange	H-BEC85	2022-04-14	Lissotriton helveticus	Male	H-BEC85-27
Leitrange	H-BEC85	2022-04-14	Lissotriton helveticus	Male	H-BEC85-28
Leitrange	H-BEC85	2022-04-14	Lissotriton helveticus	Male	H-BEC85-29
Abweiler	H-BETM03	2022-04-14	Pelophylax sp.	/	H-BETM03-1
Abweiler	H-BETM03	2022-04-14	Pelophylax sp.	/	H-BETM03-2
Abweiler	H-BETM03	2022-04-14	Pelophylax sp.	/	H-BETM03-3
Abweiler	H-BETM03	2022-04-14	Pelophylax sp.	/	H-BETM03-4
Abweiler	H-BETM03	2022-04-14	Pelophylax sp.	/	H-BETM03-5
Abweiler	H-BETM03	2022-04-14	Pelophylax sp.	/	H-BETM03-6
Abweiler	H-BETM03	2022-04-14	Pelophylax sp.	/	H-BETM03-7
Abweiler	H-BETM03	2022-04-14	Pelophylax sp.	/	H-BETM03-8
Abweiler	H-BETM03	2022-04-14	Pelophylax sp.	/	H-BETM03-9
Abweiler	H-BETM03	2022-04-14	Pelophylax sp.	/	H-BETM03-10
Abweiler	H-BETM03	2022-04-14	Pelophylax sp.	/	H-BETM03-11
Abweiler	H-BETM03	2022-04-14	Triturus cristatus	Male	H-BETM03-12
Abweiler	H-BETM03	2022-04-14	Triturus cristatus	Male	H-BETM03-13
Abweiler	H-BETM03	2022-04-14	Triturus cristatus	Male	H-BETM03-14
Abweiler	H-BETM03	2022-04-14	Triturus cristatus	Male	H-BETM03-15
Abweiler	H-BETM03	2022-04-14	Triturus cristatus	Male	H-BETM03-16
Abweiler	H-BETM03	2022-04-14	Triturus cristatus	Male	H-BETM03-17
Abweiler	H-BETM03	2022-04-14	Triturus cristatus	Male	H-BETM03-18
Abweiler	H-BETM03	2022-04-14	Triturus cristatus	Male	H-BETM03-19
Abweiler	H-BETM03	2022-04-14	Triturus cristatus	Male	H-BETM03-20
Abweiler	H-BETM03	2022-04-14	Triturus cristatus	Male	H-BETM03-21
Abweiler	H-BETM03	2022-04-14	Triturus cristatus	Male	H-BETM03-22
Abweiler	H-BETM03	2022-04-14	Triturus cristatus	Male	H-BETM03-23
Abweiler	H-BETM03	2022-04-14	Triturus cristatus	Male	H-BETM03-24
Abweiler	H-BETM03	2022-04-14	Triturus cristatus	Male	H-BETM03-25
Abweiler	H-BETM03	2022-04-14	Triturus cristatus	Female	H-BETM03-26
Abweiler	H-BETM03	2022-04-14	Triturus cristatus	Female	H-BETM03-27
Abweiler	H-BETM03	2022-04-14	Triturus cristatus	Female	H-BETM03-28
Abweiler	H-BETM03	2022-04-14	Lissotriton vulgaris	Male	H-BETM03-29
Abweiler	H-BETM03	2022-04-14	Lissotriton vulgaris	Male	H-BETM03-30
