# Supplementary material for: eDNA-based monitoring of Batrachochytrium dendrobatidis and Batrachochytrium salamandrivorans with ddPCR in Luxembourg ponds: taking signals below the Limit of Detection (LOD) into account
Source: BMC Ecol Evol. 2024 Jan 5;24:4. doi: 10.1186/s12862-023-02189-9 (PMC10768104; doi:10.1186/s12862-023-02189-9)
Supplement: Supplementary file 4 — Additional file 4. [file 12862_2023_2189_MOESM4_ESM.xlsx]

## Sheet: Feuil1
Table S4 Number of replicates possibly needed to acheive detection for different target concentration and signal yield (this accepting the hypothesis that at least one > LOD signal is yielded). The cases beyond four < LOD signals in the first pass were not envisioned as the probability of obtaining > LOD signal by either one step or the other would be high)
Scenarii	Field replicates	2 x all replicates	13 x <LOD	Total
High concentration (> LOD signal)	10			10
Low concentration (i.e. 1 < LOD signal) - 2 x all replicates	10	20		30
Low concentration (i.e. 1 < LOD signal) - 13 x < LOD replicates	10		13	23
Lower concentration (i.e. no > LOD signal) - both steps needed	10	20	13	43
Low concentration (i.e. 2 < LOD signal) - 2 x all replicates	10	20		30
Low concentration (i.e. 2 < LOD signal) - 13 x < LOD replicates	10		26	36
Lower concentration (i.e. no > LOD signal) - both steps needed	10	20	26	56
Low concentration (i.e. 3 < LOD signal) - 2 x all replicates	10	20		30
Low concentration (i.e. 3 < LOD signal) - 13 x < LOD replicates	10		39	49
Lower concentration (i.e. no > LOD signal) - both steps needed	10	20	39	69
Low concentration (i.e. 4 < LOD signal) - 2 x all replicates	10	20		30
Low concentration (i.e. 4 < LOD signal) - 13 x < LOD replicates	10		52	62
Lower concentration (i.e. no > LOD signal) - both steps needed	10	20	52	82
